# Supplementary material for: Comparison of Second-Line Chemotherapies for First-Relapsed High-Grade Serous Ovarian Cancer: A Retrospective Study
Source: J Clin Med. 2025 Sep 29;14(19):6905. doi: 10.3390/jcm14196905 (PMC12524352; doi:10.3390/jcm14196905)
Supplement: Supplementary file 1 [file jcm-14-06905-s001.zip]

Archive with 1 entries (1 files):
- jcm-3850104-supplementary.pdf
